# Supplementary material for: Association of TRAIL and Its Receptors with Large-Artery Atherosclerotic Stroke
Source: PLoS One. 2015 Sep 3;10(9):e0136414. doi: 10.1371/journal.pone.0136414 (PMC4559459; doi:10.1371/journal.pone.0136414)
Supplement: S1 Text — (XLS) [file pone.0136414.s001.xls]

## Sheet: LOGISTIC regression
number	group 1=LAA,2=control	LAA 1=single 2=doble 3=multiple group	gender 0=woman 1=man	age	Hypertension 0=without 1=with	Diabetes	Coronary Disease	Smoking	Alcohol consumption	DR5	OPG	TRAIL	TG	CRP	GLU	TC	HDL	LDL	MRS	prognosis 1=good prognosis,2=poor prognosis
S344	1	1	0	66	1	0	0	1	1	942.48	476.873	956.063	0.76	1.23	4.25	3.32	1.13	1.71	1	1
S352	1	1	0	71	1	0	0	1	1	643.902	1133.68	1031.47	0.66	8.18	4.66	2.9	0.84	1.66	0	1
S382	1	1	0	58	1	0	0	1	1	1474.48	940.707	1583.24	1.43	1.51	4.79	3.91	1.16	2.14	0	1
S401	1	1	0	63	1	0	0	1	1	406.429	1240.87	1393.39	1.21	1.61	13.88	4.18	1.14	2.85	0	1
S409	1	1	0	63	1	0	0	1	1	873.156	1893.68	1537.13	1.27	0.73	4.43	4.81	0.84	3.13	1	1
S422	1	1	0	58	1	0	0	1	1	1165.43	1509.95	1790.81	1.4	1.29	5.18	3.49	0.95	1.99	0	1
S429	1	1	0	72	1	0	0	1	1	996.575	794.474	1578.5	0.92	0.7	4.21	3.52	0.9	1.9	0	1
S436	1	1	0	63	1	0	0	1	1	850.857	2845.51	2051.33	1.87	9.61	11.62	3.49	0.75	1.87	0	1
S441	1	1	0	64	1	0	0	1	1	843.882	239.319	1435.93	1.38	2.28	4.42	4.9	1.11	2.88	0	1
S460	1	1	0	73	1	0	0	1	1	669.845	2048.18	1558.84	2.21	71.8	12.5	3.87	0.92	1.99	1	1
S469	1	1	0	59	1	0	0	1	1	916.263	2356.07	1578.85	0.72	2.16	4.63	2.95	0.92	1.62	1	1
S471	1	1	0	64	1	0	0	1	1	723.394	760.748	1037.45	1.38	0.97	4.67	3.3	1.48	1.25	1	1
S475	1	1	0	51	1	0	0	1	1	1075.13	729.824	1317.53	1.53	48.24	5.41	2.33	0.73	1.03	5	2
S478	1	1	0	79	1	0	0	1	1	1318.79	1973.93	1501.51	1.58	1.34	11.09	4.86	1.15	3.28	0	1
S488	1	1	0	71	1	0	0	1	1	1090.17	1601.73	533.481	0.66	0.88	4.05	3.25	1.13	2.12	0	1
S501	1	1	0	51	1	0	0	1	1	1204.95	1928.42	949.092	1.72	29.54	6.63	4.56	1.15	2.81	5	2
S503	1	1	0	64	1	0	0	1	1	1353.84	1832.75	1290.96	1.45	0.91	4.83	4.97	1.42	2.83	0	1
S505	1	1	0	41	1	0	0	1	1	1644.22	1806.6	1017.6	2.54	1.25	4.32	3.99	0.98	1.97	1	1
S520	1	1	0	56	1	0	0	1	1	1396.86	670.976	608.316	2.04	17.72	5.86	6.89	1.13	4.56	2	1
S525	1	1	0	66	1	0	0	1	1	813.153	1142.21	1423.72	2.1	9.3	9.57	3.22	1	1.38	0	1
S542	1	1	0	63	1	0	0	1	1	1388.64	320.38	856.454	1.52	10.06	5.45	4.33	1.36	2.29	1	1
S552	1	1	0	62	1	0	0	1	1	1582.26	1857.95	1105.61	1.7	64.95	6.06	4.31	0.93	2.63	0	1
S558	1	1	0	61	1	0	0	1	1	927.908	1641.01	947.596	2.23	1.5	5.37	3.96	1.03	2.2	0	1
S562	1	1	0	74	1	0	0	1	1	1174.84	353.574	598.423	1.13	1.57	5.21	5.2	1.09	3.99	5	2
S568	1	1	0	50	1	0	0	1	1	888.493	1736.45	1003.39	3.83	1	5.36	4.8	0.94	2.73	0	1
S583	1	1	0	79	1	0	0	1	1	1180.23	2630.75	619.843	1.82	17.95	4.59	5.45	1.28	3.1	4	2
S585	1	1	0	71	1	0	0	1	1	1418.22	1746.74	880.352	1.32	1.51	4.31	4.07	1.27	2.35	0	1
S586	1	1	0	60	1	0	0	1	1	1340.52	2718.85	547.113	1.41	1.17	12.87	4.43	1.23	2.35	0	1
S587	1	1	0	39	1	0	0	1	1	972.364	755.027	587.739	0.78	140.26	4.97	2.92	0.87	1.78	1	1
S590	1	1	0	46	1	0	0	1	1	778.466	1344.28	734.191	1.61	1.59	4.62	3.42	1.14	1.6	5	2
S592	1	1	0	64	1	0	0	1	1	1106.63	1963.37	1380.84	1.01	25.84	6.71	3.85	1.48	1.55	0	1
S593	1	1	0	47	1	0	0	1	1	657.263	1949.61	1390.55	1.72	92	4.9	3.94	0.97	2.38	1	1
S610	1	1	1	70	1	0	0	1	1	945.571	641.091	600.795	1.3	4.53	5.21	3.8	0.9	2.62	1	1
S634	1	1	1	29	1	0	0	1	1	572.562	436.112	867.912	1.11	1.72	5.21	3.04	0.88	1.59	1	1
S644	1	1	1	43	1	0	0	1	1	1856.69	722.536	1129.5	4.06	8.72	13.89	6.05	1.06	2.54	0	1
S652	1	1	1	65	1	0	0	1	1	1052.86	2275.71	712.351	0.72	4.45	5.22	3.25	0.82	1.87	0	1
S665	1	1	1	70	1	0	0	1	1	1318.35	794.398	1283.2	1.03	10.18	4.87	2.96	0.78	1.55	1	1
S678	1	1	1	62	1	0	0	1	1	581.397	2664.58	1075.23	1	19.33	5.35	3.61	0.88	1.93	1	1
S679	1	1	1	48	1	0	0	1	1	774.441	896.439	909.012	1.42	12.74	5.77	5.99	0.95	4.33	1	1
S680	1	1	1	39	1	0	0	1	1	1387.48	1185.58	638.141	2.07	3.04	5.07	5.62	0.98	5.63	0	1
S689	1	1	1	57	1	0	0	1	1	1187.42	2838.51	309.134	0.72	8.02	5.02	4.35	1.68	1.98	0	1
S740	1	1	1	70	1	0	0	1	1	743.09	2134.71	472.715	1.59	2.93	6.15	4.04	1.06	2.21	5	2
S343	1	2	1	74	1	0	0	1	1	1013.68	1554.43	761.277	1.74	127.42	7.54	5.38	0.71	3	5	2
S349	1	2	1	74	1	0	0	1	1	1610.09	2171.2	1260.05	0.94	2.72	4.43	3.14	1.03	1.64	0	1
S359	1	2	1	77	1	0	0	1	1	927.908	1630.2	607.981	0.92	0.95	3.98	4.53	1.65	1.89	1	1
S378	1	2	1	78	1	0	0	1	1	1167.98	1051.41	678.492	0.86	0.46	4.03	4.7	1.29	2.48	0	1
S388	1	2	1	81	1	0	0	1	1	3497.18	2086.94	1168.81	0.94	13.28	4.47	4.61	1.27	2.46	2	1
S389	1	2	1	68	1	0	0	1	1	849.463	1260.12	928.557	3.78	33.82	6.8	6.8	1.32	3.08	3	1
S397	1	2	1	31	1	0	0	1	1	738.86	714.81	899.581	3.57	2.71	4.86	2.78	0.69	1.14	0	1
S399	1	2	1	58	1	0	0	1	1	763.736	2081.62	668.451	1.2	0.9	4.9	3.67	1.11	2.12	0	1
S406	1	2	1	53	1	0	0	1	1	1228.06	893.675	557.07	2.85	4.93	6.66	4.69	0.95	2.61	4	2
S414	1	2	1	76	1	0	0	1	1	819.635	1594.67	658.399	2.59	1.03	4.14	3.07	1.12	1.16	0	1
S430	1	2	1	63	1	0	0	1	1	1332.29	1324.18	1001.83	2.14	1.57	6.4	4.77	1.49	1.44	0	1
S442	1	2	1	52	1	0	0	1	1	1095.66	1639.59	1603.26	1.54	3.27	5.09	3.22	0.9	1.93	1	1
S448	1	2	1	46	1	0	0	1	1	769.629	1320.8	715.693	1.65	37.02	7.41	2.58	0.59	1.41	0	1
S465	1	2	1	54	1	0	0	1	1	659.96	2827.16	562.043	2.69	4.88	4.5	3.93	0.98	1.49	5	2
S480	1	2	1	61	1	0	0	1	1	3159.56	2293.56	1626.06	1.42	18.58	15.57	4.14	0.94	2.13	1	1
S487	1	2	1	75	1	0	0	1	1	1261.99	1178.72	1070.33	0.97	0.4	4.05	3.08	1.1	1.56	0	1
S491	1	2	1	53	1	0	0	1	1	1170.88	1732.32	959.461	2.08	8.07	11.36	8.33	0.94	5.88	0	1
S495	1	2	1	68	1	0	0	1	1	740.265	1856.71	550.433	0.83	65.83	7.16	3.7	0.99	2.44	4	2
S541	1	2	1	44	1	0	0	1	1	1091.75	1794.74	798.149	2.14	25.27	6.05	3.51	0.84	2.25	0	1
S546	1	2	1	72	1	0	0	1	1	1134.95	2816.42	648.337	1.29	1.87	4.72	4.79	1.79	2.26	2	1
S551	1	2	1	69	1	0	0	1	1	884.107	2462.39	774.057	1.15	28.37	4.96	4.53	1.15	2.89	5	2
S567	1	2	1	40	1	0	0	1	1	6693.5	2407.46	1885.86	1.8	1.79	4.54	4.53	0.98	2.84	1	1
S570	1	2	1	79	1	0	0	1	1	913.293	2002.04	599.799	1.92	13.71	4.81	3.77	1.06	2.05	5	2
S577	1	2	1	67	1	0	0	1	1	2309.56	1978.63	970.005	1.27	18.11	5.55	2.82	0.89	1.75	0	1
S588	1	2	1	45	1	0	0	1	0	1158.67	2726.17	686.142	1.95	30.29	4.81	4.26	0.92	2.53	4	2
S603	1	2	1	80	1	0	0	1	0	1027.66	1103.1	746.821	1.17	8.1	5.42	2.87	0.93	1.79	1	1
S611	1	2	1	61	1	0	0	1	0	1047.49	2233.29	547.613	1.02	18.57	5.2	5.83	1.47	3.57	0	1
S629	1	2	1	50	1	0	0	1	0	1070.77	1717.36	1032.42	0.92	2.81	4.51	3.96	0.92	2.26	1	1
S630	1	2	1	64	1	0	0	0	0	2625.64	1530.76	1354.14	2.1	0.81	11.11	3.4	0.82	1.39	1	1
S647	1	2	1	62	1	0	0	0	0	1816.45	3294.65	1295.76	0.87	0.92	6.67	4.63	1.48	2.41	0	1
S654	1	2	1	50	1	0	0	0	0	1126.36	1949.61	628.82	1.41	25.32	13.12	4.23	0.96	2.39	1	1
S655	1	2	1	74	1	0	0	0	0	1847.54	1940.44	837.638	1.08	12.18	6.26	2.52	0.87	1.16	1	1
S670	1	2	1	72	1	0	0	0	0	1432.69	3590.34	577.372	3.45	4.95	6.79	2.71	0.7	1.07	0	2
S673	1	2	1	59	1	0	0	0	0	729.803	2404.49	712.836	2.59	3.21	5.3	3.77	1.03	1.8	0	2
S684	1	2	1	69	1	0	0	0	0	790.592	855.385	796.9	1.02	95.92	4.94	3.32	0.62	2.01	1	1
S686	1	2	1	56	1	0	0	0	0	2272.85	1262.39	566.998	0.95	10.93	5.26	3.77	0.97	2.15	1	1
S697	1	2	1	53	1	0	0	0	0	704.674	1685.4	594.973	1.3	18.36	4.63	4.68	1.22	2.66	0	1
S330	1	3	1	78	1	0	0	0	0	2038.41	3053.63	816.643	0.51	138.12	3.37	3.19	1.14	1.28	4	2
S335	1	3	1	49	1	0	0	0	0	1900.34	1907.79	850.033	1.29	6.1	4.02	6.03	0.8	3.71	0	1
S337	1	3	1	55	1	0	0	0	0	1673.9	1059.33	848.479	1.14	0.7	9.03	4.23	1.33	2.13	5	2
S340	1	3	1	82	1	0	0	0	0	1923.45	2258.08	844.021	1.41	6.32	6.57	4.21	0.93	2.41	5	2
S374	1	3	1	66	1	0	0	0	0	1866.28	3628.01	867.454	0.85	24.3	8.29	4.74	0.8	2.91	4	2
S385	1	3	1	66	1	0	0	0	0	1693.26	2165.24	775.047	2.06	33.65	4.45	6.08	0.84	3.84	2	1
S440	1	3	1	38	1	0	0	0	0	5031.11	1931.86	805.214	2.32	3.57	4.55	5.32	1.01	3.35	1	1
S444	1	3	1	61	1	0	0	0	0	1733.28	2524.55	867.014	0.95	2.37	5.36	3.47	1.37	1.73	1	1
S454	1	3	1	59	1	0	0	0	0	1749.81	1569.92	916.555	1.2	7.87	5.14	3.68	0.82	2.11	1	1
S458	1	3	1	82	1	0	0	0	0	1858.09	2790.2	838.402	1.24	3.71	4.59	5.43	1.07	3.27	4	2
S467	1	3	1	78	1	0	0	0	0	1533.41	3926.1	926.739	0.82	72.74	5.87	4.41	1.47	2.23	0	1
S473	1	3	1	66	1	0	0	0	0	1777.3	2903.56	978.492	1.03	7.33	4.43	3.94	1.09	2.49	0	1
S474	1	3	1	78	1	0	0	0	0	1191.39	2161.19	969.761	0.98	5.88	8.9	5.4	0.97	3.47	1	1
S476	1	3	1	55	1	0	0	0	0	4336.68	1555.56	976.239	1.27	58.55	7.09	4.32	1.19	2.76	0	1
S485	1	3	1	77	1	1	0	0	0	2621.43	2253.57	871.399	0.89	9.44	6.35	6.01	1.47	3.55	5	2
S497	1	3	1	86	1	1	0	0	0	1360.57	2528.42	837.434	0.91	2.4	4.91	4.97	1.42	3.07	1	1
S515	1	3	1	59	1	1	0	0	0	6626.42	1880.09	921.595	1.19	10.83	8.4	4.7	1.36	2.88	0	1
S516	1	3	1	86	1	1	0	0	0	1586.12	1864.4	848.772	1.3	12.9	5.74	5.06	1.14	3.26	0	1
S519	1	3	1	66	1	1	0	0	0	1626.81	3911.76	1040.47	1.13	2.24	14.85	4.33	1.08	2.83	0	1
S526	1	3	1	66	1	1	0	0	0	1313.39	1872.28	837.28	1.31	27.15	6.09	2.48	0.8	1.27	0	1
S528	1	3	1	62	1	1	0	0	0	1249.78	1919.36	925.499	2.2	4.88	5.38	4.74	0.91	3.02	1	1
S532	1	3	1	78	1	1	0	0	0	1642.91	1626.31	866.556	1.41	25.44	8.82	4.69	1.42	2.6	1	1
S539	1	3	1	65	1	1	0	0	0	1788.37	2326.11	832.569	1.69	3.47	10.38	3.65	0.92	2	0	1
S543	1	3	1	47	0	1	0	0	0	1586.12	2758.69	800.073	1.95	9.39	4.82	3.86	1.2	2.23	0	1
S545	1	3	1	78	0	1	0	0	0	1888.09	1892.55	849.406	2.5	2.89	5.89	5.68	1.01	3.38	0	1
S556	1	3	1	65	0	1	0	0	0	2448.22	2170.14	862.51	2.93	2.84	5.6	4.21	0.99	2.75	0	1
S561	1	3	1	76	0	1	1	0	0	2430.92	1784.12	758.633	1.91	12.64	5.4	4.91	1.12	3.16	0	1
S564	1	3	1	70	0	1	1	0	0	1015.27	2677.79	977.225	1.22	6.67	4.64	4.08	0.76	2.42	1	1
S571	1	3	1	53	0	1	1	0	0	2915.06	2538.3	812.836	2.38	5.52	5.81	2.28	0.75	1.09	2	1
S573	1	3	1	57	0	1	1	0	0	2756.53	4723.92	867.015	1.97	1.39	8.21	4.65	1.39	2.37	0	1
S575	1	3	1	77	0	1	1	0	0	2211.54	2263.37	744.474	1.17	26.07	5.06	4.02	0.85	1.94	4	2
S576	1	3	1	73	0	1	1	0	0	2391.12	1943.5	923.119	1.96	4.38	4.73	5	1.06	3.16	1	1
S579	1	3	1	76	0	1	1	0	0	2056.69	2832.7	752.318	1.38	1.94	4.54	4.84	0.92	3.19	1	1
S581	1	3	1	50	0	1	1	0	0	1261.99	2776.04	760.386	3.71	1.35	16.12	3.57	1	1.56	5	2
S591	1	3	1	52	0	1	1	0	0	1605.96	2031.1	795.477	1.07	1.54	4.39	4.82	1	2.96	1	1
S609	1	3	1	70	0	1	1	0	0	1950.14	4234.76	956.069	1.14	1.68	4.99	4.86	1.48	2.83	2	1
S613	1	3	1	81	0	1	1	0	0	1758	2159.38	726.621	0.95	10.42	6.72	2.79	0.96	1.41	0	1
S614	1	3	1	79	0	1	1	0	0	1429.07	2123.07	661.722	3.17	112	8.71	4.62	1.03	2.09	0	1
S615	1	3	1	68	0	1	1	0	0	1532.34	2025.89	603.913	1.62	1.34	6.73	4.53	1.45	2.43	5	2
S628	1	3	1	74	0	1	1	0	0	1985.01	2092.75	813.029	2.46	3.61	5.8	0.86	1.04	3.3	0	1
S632	1	3	1	64	0	1	1	0	0	1176.64	2092.75	1555.45	1.22	9.72	4.92	4.03	1.03	1.94	2	1
S638	1	3	1	57	0	1	1	0	0	1512.39	2410.04	1235.47	1.9	9.56	4.88	3.98	0.81	2.22	1	1
S640	1	3	1	72	0	1	1	0	0	2700.38	2147.28	846.149	1.37	13.26	6.18	4.94	0.97	3.14	5	2
S642	1	3	1	81	0	1	1	0	0	1439.93	2514.08	789.186	1.3	47.89	5.1	4.17	0.7	2.48	1	1
S645	1	3	1	51	0	1	1	0	0	2252.19	2673.39	725.621	0.86	20.3	5.38	4.35	0.95	2.62	4	2
S658	1	3	1	61	0	1	1	0	0	1436.11	2749.06	843.082	2.87	3.55	8.33	2.81	0.79	1.15	0	1
S662	1	3	1	79	0	1	1	0	0	3178.29	2994.84	875.808	1.23	12.65	4.76	5.8	1.38	3.22	1	1
S671	1	3	1	61	0	1	1	0	0	1241.38	1896.03	879.99	1.92	9.23	5.08	4	0.74	2.28	0	1
S676	1	3	1	75	0	1	1	0	0	1461.65	2192.6	776.894	1.5	6.9	4.45	3.62	0.84	1.99	0	1
S682	1	3	1	76	0	1	1	0	0	1583.09	2374.1	814.819	1.22	96.08	5.22	3.58	0.93	1.97	5	2
S687	1	3	1	63	0	1	1	0	0	1614.08	1697.23	872.68	1.45	5.39	7.61	4.33	0.88	2.57	1	1
S691	1	3	1	68	0	1	1	0	0	1579.5	2044.37	712.146	0.97	3.32	4.92	2.94	1.13	1.15	4	2
S694	1	3	1		0	0	0	0	0	1614.74	1304.99	830.053							4	2
L100	2		1	43	0	0	0	0	0	1373.7	1435.03	2320.42	0.87	2.93	4.38	4.91	1.55	2.55
L121	2		1	74	0	0	0	0	0	1710.58	985.003	1996.76	1.04	0.46	4.57	5.01	1.67	2.53
L125	2		1	48	0	0	0	0	0	1147.82	966.731	2194.51	0.72	81.68	4.96	3.6	1.15	1.78
L134	2		1	43	0	0	0	0	0	1127.76	1439.49	2149.8	2.17	2.24	7.17	6.46	1.17	3.33
L135	2		1	72	0	0	0	0	0	1574.9	1071.63	2226.31	1.01	1.37	4.75	4.26	1.36	2.36
L137	2		1	65	0	0	0	0	0	977.516	1328.46	2126.78	0.67	1.41	4.2	4.35	1.17	2.48
L138	2		1	47	0	0	0	0	0	1494.9	1073.15	2107.09	0.75	0.34	4.31	3.6	0.92	2.02
L140	2		1	57	0	0	0	0	0	1394	1482.93	2274.73	2.81	1.72	4.69	4.76	1.34	1.75
L141	2		1	57	0	0	0	0	0	1076.43	1065.56	2033.41	0.99	1.4	3.69	4.06	1.14	2.15
L143	2		1	72	0	0	0	0	0	755.581	853.804	2122.15	6.37	9	5.1	5.46	0.9	1.71
L147	2		1	67	0	0	0	0	0	770.919	1057.97	1887.62	1.36	0.54	4.01	4.1	1.35	2.21
L149	2		1	68	0	0	0	0	0	1168.55	711.258	1900.94	2.5	4.62	4.62	5.15	1.4	2.94
L152	2		1	72	0	0	0	0	0	764.786	1056.45	2018.07	0.86	5.38	3.85	3.96	1.48	1.75
L153	2		1	64	0	0	0	0	0	1144.85	1497.88	2270.25	1.64	0.66	3.91	3.52	0.97	2.11
L155	2		1	50	0	0	0	0	0	1341.73	1174.64	2090.81	0.86	1.85	4.44	3.32	1.08	1.75
L156	2		1	74	0	0	0	0	0	1046.55	985.003	2040.48	1.7	3.41	5.07	6.06	1.52	4.1
L157	2		1	50	0	0	0	0	0	746.368	1259.19	2439.64	0.99	0.47	3.43	5.28	1.31	3.43
L161	2		1	61	0	0	0	0	0	1058.51	904.218	2263.52	4.21	2.81	5.79	4.71	0.94	2.59
L163	2		1	42	0	0	0	0	0	1702.15	1074.67	2183.09	0.88	28.42	5.1	4.33	1.35	2.48
L166	2		1	76	0	0	0	0	0	1489.16	1044.3	1989.63	1.22	0.37	5.09	3.68	1.1	1.87
L167	2		1	49	0	0	0	0	0	1040.56	991.09	1931.07	2.36	1.17	8.5	6.27	1.17	4.24
L172	2		1	85	0	0	0	0	0	859.852	1391.36	1615.29	0.98	0.41	4.82	6.09	1.65	3.17
L173	2		1	51	0	0	0	0	0	1007.85	1146.3	1698.29	0.74	5.09	4.96	3.91	1.71	1.67
L175	2		1	42	0	0	0	0	0	1126.15	1259.2	1628.19	3.85	1.25	5.19	4.49	1.16	2
L176	2		1	63	0	0	0	0	0	824.11	987.238	1927.29	1.65	1.11	7.63	6.11	1.22	3.29
L178	2		1	59	0	0	0	0	0	754.648	1169.51	1827.84	2.14	1	5.29	5.27	1.04	3.39
L180	2		1	44	0	0	0	0	0	1200.56	993.719	1927.29	0.82	2.8	4.56	3.44	1.38	1.73
L181	2		1	68	0	0	0	0	0	849.641	1201.59	1749.39	3.48	4.13	7.27	6.38	0.96	4.04
L182	2		1	68	0	0	0	0	0	874.147	1061.64	1713.42	2.02	0.84	5.43	4.4	0.89	2.82
L183	2		1	59	0	0	0	0	0	1006.83	1413.56	1627.02	1.02	2.84	4.73	4.5	1.18	2.69
L184	2		0	52	0	0	0	0	0	921.107	1050.34	1929.56	1.64	2.71	5.16	4.8	0.89	3.03
L186	2		0	71	0	0	0	0	0	1400.19	1422.35	1980.58	1.78	1.15	4.62	3.35	1.1	1.75
L187	2		0	47	0	0	0	0	0	768.952	709.802	2228.26	1.62	13.94	5.04	6.13	1.24	3.86
L190	2		0	73	0	0	0	0	0	1445.04	1289.46	2310.65	1.06	1.16	8.67	5.87	1.36	3.75
L193	2		0	59	0	0	0	0	0	869.042	912.549	1716.91	1.48	0.39	4.75	4.31	0.99	2.61
L197	2		0	65	1	0	0	0	0	950.706	930.436	1800.22	1.07	150.93	6.54	4.31	1.71	2.34
L199	2		0	50	1	0	0	0	0	1155.72	1053.57	1777.15	1	1.19	5.08	4.24	1.11	2.59
L201	2		0	56	1	0	0	0	0	1020.09	1291.13	1618.81	3.37	3.73	4.96	6.84	1.11	1.56
L203	2		0	45	1	0	0	0	0	906.816	1021.24	1716.91	0.79	1.27	5.45	3.84	1.21	1.95
L207	2		0	70	1	0	0	0	0	824.11	928.81	1801.37	1.62	1.24	4.59	4.8	1.26	3.08
L208	2		0	61	1	0	0	0	0	698.445	1405.64	1944.33	0.92	1.91	4.99	3.25	1.1	1.62
L211	2		0	56	1	0	0	0	0	1346.23	923.933	1956.81	1.82	4.44	6.1	5.32	1.03	3.53
L212	2		0	80	1	0	0	0	0	1114.94	1066.48	1738.96	1.86	1.91	4.84	6.76	1.53	3.97
L216	2		0	68	1	0	0	0	0	995.604	1208	2126.43	1.58	0.93	5.36	3.13	0.96	1.47
L219	2		0	55	1	0	0	0	1	802.662	995.339	1323.6	1.95	1.11	10.18	4.89	1.62	2.04
L220	2		0	57	1	0	0	0	1	1075.17	1169.51	2220.56	1.51	2.53	7.61	4.07	1.21	2.18
L221	2		0	83	1	0	0	1	1	809.812	909.296	2320.23	0.89	3.62	5.48	5.52	1.71	2.96
L224	2		0	86	1	0	1	1	1	1043.55	919.479	1906.8	3.16	4.78	7.08	5.13	0.84	2.93
L225	2		0	55	1	0	1	1	1	1428.15	1254.4	1950.65	2.42	17	5.58	3.98	0.92	1.89
L230	2		0	75	1	1	1	1	1	1332.02	822.028	2260.61	11.07	8.84	8.18	4.81	0.71	1.93
L233	2		0	57	1	1	1	1	1	1077.33	930.436	1623.5	2.63	1.45	5.17	6.69	1.52	4.12
L234	2		0	68	1	1	1	1	1	1054.22	1359.6	1820.82	1.35	2.94	5.5	5.96	1.07	3.95
L237	2		0	57	1	1	1	1	1	1705.7	1206.2	2357.99	1.81	1.51	5.59	3.35	0.75	1.79
L81	2		0	54	1	1	1	1	1	1411.37	1170.1	1707.75	3.34	2.16	4.18	4.48	0.82	2.39
L82	2		0	40	1	1	1	1	1	1153.74	1197.31	2015.71	3.48	0.76	3.99	4.05	1.22	1.9
L85	2		0	38	1	1	1	1	1	1254.02	942.352	2156.74	1.34	1.42	4.52	4.73	1.13	2.78
L86	2		0	65	1	1	1	1	1	1274.55	927.104	2243.26	1.01	0.84	4.47	5.48	1.77	2.78
L87	2		0	66	1	1	1	1	1	801.535	838.51	2151	2.36	1.15	4.68	4.93	1.2	2.51
L93	2		0	42	1	1	1	1	1	773.984	1120.15	2173.95	2.17	1.56	6.36	4.59	0.98	2.51
L94	2		1	68	1	0	0	1	1	737.148	1393.05	2130.25	2.16	4.46	4.38	4.48	0.96	2.7
